# Supplementary material for: Accuracy and Clinical Significance of Intraoperative Gross Extrathyroidal Extension (T3b) Assessment in Differentiated Thyroid Carcinoma
Source: Cancers (Basel). 2025 Dec 7;17(24):3914. doi: 10.3390/cancers17243914 (PMC12731079; doi:10.3390/cancers17243914)
Supplement: Supplementary file 1 [file cancers-17-03914-s001.zip]

Archive with 1 entries (1 files):
- cancers-3994269-supplementary.pdf
